# Supplementary material for: Comparative Analyses of Antiviral Potencies of Second-Generation Integrase Strand Transfer Inhibitors (INSTIs) and the Developmental Compound 4d Against a Panel of Integrase Quadruple Mutants
Source: Viruses. 2025 Jan 16;17(1):121. doi: 10.3390/v17010121 (PMC11768864; doi:10.3390/v17010121)
Supplement: Supplementary file 1 [file viruses-17-00121-s001.zip]

Archive with 1 entries (1 files):
- viruses-3382002-supplementary.pdf
